# Supplementary material for: Integrated population modelling reveals potential drivers of demography from partially aligned data: a case study of snowy plover declines under human stressors
Source: PeerJ. 2021 Nov 15;9:e12475. doi: 10.7717/peerj.12475 (PMC8601057; doi:10.7717/peerj.12475)
Supplement: Supplemental Information 1 — year: the year in which the survey was conducted lake: the lake where the survey was conducted date: Julian date when the survey was conducted count: count data [file peerj-09-12475-s001.csv]

year	lake	date	count
1998	c	114	43
1998	a	135	81
1998	a	139	91
1998	a	149	194
1998	a	156	118
1998	a	162	32
1998	a	171	109
1998	a	175	34
1998	a	184	67
1998	a	187	33
1998	a	203	17
1998	a	208	22
1998	a	208	8
1999	a	125	14
1999	a	127	25
1999	a	133	7
1999	a	134	33
1999	a	146	46
1999	a	147	10
1999	a	160	79
1999	a	163	27
1999	a	166	37
1999	a	169	32
1999	a	173	6
1998	a	219	34
1998	c	223	16
1999	a	74	15
1999	c	75	10
1999	a	76	16
1999	c	81	33
1999	c	83	13
1999	c	83	10
1999	a	88	10
1999	c	90	14
1999	c	93	35
1999	a	97	36
1999	a	104	18
1999	c	107	15
1999	c	109	25
1999	c	110	72
1999	a	111	41
1999	c	113	67
1999	c	116	10
1999	c	117	64
1999	c	118	23
1999	a	175	17
1999	a	184	50
1999	a	190	14
1999	a	196	10
1999	a	197	13
1999	a	210	8
2000	a	131	21
2000	a	143	74
2000	a	145	6
2000	a	146	29
2000	a	158	106
2000	a	159	34
2000	a	172	40
2000	a	180	78
2000	a	182	63
2000	a	193	36
2008	a	130	31
2008	a	133	30
2008	a	142	34
2008	a	146	51
2008	a	156	45
2008	a	169	27
2008	a	177	59
2008	a	185	33
2008	a	191	46
2008	a	200	44
2008	a	207	38
2009	a	130	30
2009	a	137	26
2009	a	146	26
2009	a	157	53
2009	a	164	40
2009	a	173	44
2009	a	181	42
2009	a	187	59
2010	a	122	58
2010	a	150	56
2017	a	137	44
2017	a	159	31
2017	a	164	50
2017	a	173	35
2017	a	179	38
2017	a	188	10
2017	a	195	5
2017	a	200	12
2017	a	207	17
2018	a	142	18
2018	a	148	32
2018	a	156	24
2018	a	164	23
2018	a	170	25
2018	a	177	21
2018	a	184	21
2018	a	192	29
2018	a	198	28
2018	a	205	21
2008	b	127	51
2008	b	134	18
2008	b	141	25
2008	b	149	30
2008	b	155	30
2008	b	165	9
1999	c	213	59
1999	c	214	42
1999	c	215	17
1999	c	217	21
1999	a	219	9
1999	a	221	8
1999	a	229	11
1999	c	231	7
2000	c	94	43
2000	a	98	34
2000	c	98	59
2000	c	99	53
2000	c	101	69
2000	c	105	88
2000	c	106	17
2000	a	107	30
2000	c	112	61
2000	a	113	7
2000	c	113	27
2000	c	117	52
2000	c	119	30
2000	c	120	43
2000	a	121	14
2000	c	121	29
2008	b	170	18
2008	b	175	32
2008	b	190	9
2008	b	204	4
2009	b	121	26
2009	b	129	15
2009	b	138	26
2009	b	143	21
2009	b	155	27
2009	b	166	15
2009	b	177	9
2009	b	186	35
2009	b	195	3
2010	b	121	22
2010	b	149	34
2018	b	143	23
2018	b	150	15
2018	b	155	27
2018	b	162	17
2018	b	176	17
2018	b	183	12
2018	b	191	14
2018	b	204	18
1998	c	125	103
1998	c	132	117
1998	c	139	187
1998	c	143	69
1998	c	148	172
1998	c	156	34
1998	c	162	103
1998	c	170	83
1998	c	175	22
1998	c	182	17
1998	c	190	21
1999	c	124	66
1999	c	128	33
1999	c	132	81
2008	b	107	34
2008	a	108	23
2008	c	109	40
2008	a	115	32
2008	b	116	19
2008	c	117	38
2008	b	120	15
2008	a	121	16
1999	c	135	54
1999	c	139	77
1999	c	141	78
1999	c	145	20
1999	c	146	43
1999	c	148	75
1999	c	151	62
1999	c	152	60
1999	c	153	15
1999	c	154	59
1999	c	155	57
1999	c	156	30
1999	c	157	32
1999	c	158	51
1999	c	159	48
1999	c	160	38
1999	c	161	56
1999	c	162	20
1999	c	163	35
1999	c	165	127
1999	c	167	68
1999	c	170	133
1999	c	172	91
1999	c	173	48
1999	c	176	113
1999	c	181	45
1999	c	187	116
1999	c	188	35
1999	c	192	92
1999	c	194	109
1999	c	196	119
1999	c	197	105
2009	a	100	19
2009	c	101	19
2009	b	102	31
2009	a	111	17
2009	c	112	29
2009	b	113	12
2009	a	120	25
1999	c	198	36
1999	c	199	8
1999	c	201	42
1999	c	202	20
1999	c	203	15
1999	c	204	30
1999	c	208	30
1999	c	210	8
1999	c	211	22
1999	c	212	20
2000	c	125	84
2000	c	126	57
2000	c	131	64
2000	c	133	8
2000	c	134	24
2000	c	135	22
2000	c	137	6
2000	c	142	39
2000	c	145	8
2000	c	151	45
2000	c	152	36
2000	c	153	3
2000	c	157	125
2000	c	160	34
2000	c	161	6
2000	c	162	20
2000	c	164	96
2000	c	166	48
2000	c	168	35
2000	c	172	91
2000	c	179	116
2000	c	181	34
2000	c	185	74
2000	c	188	26
2000	c	191	112
2000	c	192	86
2000	c	196	69
2008	c	123	14
2008	c	131	27
2008	c	135	28
2008	c	143	18
2008	c	147	14
2008	c	153	14
2008	c	161	5
2008	c	168	4
2008	c	179	0
2008	c	192	1
2008	c	201	1
2009	c	125	25
2009	c	134	35
2009	c	145	35
2009	c	154	24
2009	c	162	16
2009	c	172	52
2009	c	179	13
2009	c	191	43
2009	c	200	1
2010	c	121	32
2010	c	149	45
2017	c	139	48
2017	c	156	70
2017	c	167	60
2017	c	172	40
2017	c	180	47
2017	c	187	81
2017	c	194	89
2017	c	199	78
2017	c	206	30
2018	c	138	13
2018	c	145	27
2018	c	153	27
2018	c	159	34
2018	c	166	26
2018	c	174	22
2018	c	189	33
2018	c	199	24
2018	c	206	11
