# Supplementary material for: Integrated population modelling reveals potential drivers of demography from partially aligned data: a case study of snowy plover declines under human stressors
Source: PeerJ. 2021 Nov 15;9:e12475. doi: 10.7717/peerj.12475 (PMC8601057; doi:10.7717/peerj.12475)
Supplement: Supplemental Information 2 — year: the year in which the survey was conducted date: Julian date when the survey was conducted count: count data [file peerj-09-12475-s002.csv]

year	date	count
1999	64	0
1999	71	5
1999	85	28
1999	92	50
1999	106	58
1999	114	143
1999	134	181
1999	148	133
1999	162	200
1999	169	304
1999	183	272
1999	197	174
1999	211	164
1999	233	139
1999	246	282
1999	260	62
1999	267	21
1999	274	8
1999	288	0
2000	70	7
2000	77	27
2000	84	44
2000	98	360
2000	105	175
2000	112	158
2000	120	197
2000	126	146
2000	140	124
2000	147	258
2000	154	253
2000	161	244
2000	175	148
2000	189	249
2000	196	137
2000	203	199
2000	210	102
2000	217	260
2000	232	81
2000	252	36
2000	259	57
2000	273	17
2000	280	13
2000	284	13
2000	294	0
2001	54	0
2001	68	2
2001	82	15
2001	89	17
2001	96	45
2001	103	75
2001	110	160
2001	118	185
2001	132	69
2001	145	125
2001	152	137
2001	159	134
2001	166	258
2001	173	340
2001	180	399
2001	187	388
2001	201	245
2001	208	402
2001	212	140
2001	215	224
2001	222	136
2001	230	60
2001	243	30
2001	252	19
2001	257	10
2001	271	0
2002	60	0
2002	74	9
2002	88	29
2002	96	88
2002	109	66
2002	117	175
2002	123	216
2002	131	129
2002	144	189
2002	158	258
2002	184	322
2002	198	281
2002	222	105
2002	233	156
2002	240	79
2002	252	61
2002	254	19
2002	268	47
2002	282	0
2003	50	0
2003	57	3
2003	64	7
2003	78	88
2003	85	91
2003	92	105
2003	106	156
2003	113	179
2003	116	273
2003	130	175
2003	134	229
2003	141	161
2003	148	222
2003	155	220
2003	169	255
2003	176	354
2003	183	420
2003	197	148
2003	204	166
2003	211	122
2003	218	129
2003	228	44
2003	239	90
2003	253	48
2003	260	24
2003	274	20
2003	281	0
2004	35	0
2004	42	2
2004	57	2
2004	63	0
2004	70	15
2004	77	33
2004	84	82
2004	91	83
2004	98	138
2004	105	160
2004	115	159
2004	121	159
2004	129	78
2004	136	99
2004	147	150
2004	154	156
2004	168	217
2004	175	255
2004	182	157
2004	189	165
2004	196	128
2004	203	181
2004	217	35
2004	224	78
2004	231	102
2004	238	112
2004	252	53
2004	259	40
2004	266	25
2004	280	0
2004	289	0
2004	294	2
2005	54	0
2005	61	2
2005	68	4
2005	75	17
2005	82	23
2005	96	119
2005	110	72
2005	120	122
2005	124	142
2005	134	91
2005	138	119
2005	152	157
2005	159	166
2005	166	267
2005	173	273
2005	187	379
2005	194	261
2005	208	132
2005	215	108
2005	225	174
2005	229	17
2005	236	87
2005	243	6
2005	257	20
2005	264	60
2005	271	3
2005	285	0
2005	292	8
2005	299	6
2005	306	4
2005	313	0
2006	33	0
2006	46	1
2006	60	3
2006	74	98
2006	88	70
2006	103	164
2006	116	174
2006	123	67
2006	133	69
2006	144	279
2006	158	139
2006	172	295
2006	186	156
2006	200	193
2006	214	12
2006	221	69
2006	235	8
2006	218	0
2006	263	6
2006	277	0
2007	52	0
2007	73	41
2007	80	80
2007	94	1
2007	108	52
2007	124	40
2007	132	33
2007	143	34
2007	157	88
2007	178	80
2007	192	60
2007	206	171
2007	220	128
2007	234	45
2007	248	12
2007	262	1
2007	276	0
2007	290	0
2007	304	6
2007	318	3
2007	325	0
2008	65	0
2008	79	9
2008	91	83
2008	107	82
2008	119	155
2008	131	112
2008	142	92
2008	156	192
2008	168	136
2008	184	202
2008	198	97
2008	212	124
2008	226	50
2008	241	0
2008	254	2
2008	268	2
2008	282	2
2008	296	0
2009	56	0
2009	70	5
2009	84	110
2009	99	132
2009	112	108
2009	129	59
2009	140	171
2009	154	129
2009	168	109
2009	182	134
2009	196	109
2009	210	157
2009	224	26
2009	238	20
2009	252	0
2009	266	0
2009	280	6
2009	294	0
2010	69	0
2010	76	20
2010	90	31
2010	104	102
2010	118	161
2010	128	61
2010	145	78
2010	160	108
2010	174	113
2010	188	88
2010	202	68
2010	216	18
2010	230	39
2010	244	32
2010	258	8
2010	272	0
2010	286	3
2010	300	0
2011	61	0
2011	90	74
2011	103	107
2011	117	97
2011	134	122
2011	145	124
2011	159	101
2011	172	371
2011	173	58
2011	188	173
2011	201	9
2011	215	13
2011	229	9
2011	243	10
2011	271	0
2012	67	0
2012	95	69
2012	109	45
2012	123	64
2012	151	40
2012	165	65
2012	179	67
2012	194	133
2012	207	46
2012	221	40
2012	235	16
2012	249	11
2012	263	1
2012	277	0
2013	51	0
2013	65	5
2013	79	135
2013	93	89
2013	107	153
2013	121	78
2013	142	55
2013	157	137
2013	170	121
2013	184	74
2013	198	120
2013	212	120
2013	226	57
2013	240	50
2013	254	0
2014	92	40
2014	106	52
2014	120	64
2014	129	33
2014	149	60
2014	162	121
2014	176	147
2014	190	162
2014	204	204
2014	218	116
2014	232	67
2015	56	0
2015	70	3
2015	84	37
2015	99	64
2015	112	48
2015	125	44
2015	140	70
2015	154	76
2015	168	130
2015	182	194
2015	196	177
2015	210	210
2015	223	145
2015	237	80
2015	252	36
2015	273	0
2015	286	0
2015	303	0
2016	63	4
2016	76	18
2016	90	56
2016	111	97
2016	125	78
2016	144	32
2016	153	74
2016	167	92
2016	181	164
2016	195	109
2016	209	43
2016	223	3
2016	300	0
2017	60	6
2017	64	216
2017	90	146
2017	116	210
2017	137	35
2017	144	52
2017	160	61
2017	172	117
2017	186	35
2017	200	13
2017	214	0
2017	228	12
2017	242	0
2017	256	1
2017	277	0
2017	284	0
2018	73	30
2018	87	42
2018	101	51
2018	115	2
2018	129	59
2018	145	68
2018	157	55
2018	171	86
2018	186	146
2018	214	30
2018	227	4
2018	241	0
2018	255	11
2018	271	0
2018	285	0
2018	299	0
