# Supplementary material for: Integrated population modelling reveals potential drivers of demography from partially aligned data: a case study of snowy plover declines under human stressors
Source: PeerJ. 2021 Nov 15;9:e12475. doi: 10.7717/peerj.12475 (PMC8601057; doi:10.7717/peerj.12475)
Supplement: Supplemental Information 3 — year: the year in which the survey was conducted grid: the grid cell in which the survey was conducted count: count data [file peerj-09-12475-s003.csv]

year	grid	count
2013	13	0
2013	22	1
2013	30	1
2013	44	1
2013	49	14
2013	61	4
2013	62	2
2013	65	6
2013	67	6
2013	72	5
2013	74	6
2013	86	31
2013	99	0
2013	107	20
2013	109	8
2013	112	19
2013	132	36
2013	137	20
2013	138	25
2013	149	19
2013	154	5
2013	155	5
2013	165	2
2013	173	0
2013	190	35
2013	191	11
2013	199	14
2013	218	2
2013	220	10
2013	227	1
2013	228	2
2013	232	31
2013	236	8
2013	240	13
2013	255	0
2013	263	17
2013	274	6
2013	277	3
2013	286	14
2013	290	25
2013	293	0
2013	301	21
2013	313	28
2013	322	3
2013	324	3
2013	328	2
2013	329	4
2013	342	8
2013	350	3
2013	357	4
2013	366	30
2013	378	0
2013	379	2
2013	380	1
2013	388	1
2013	390	5
2013	400	5
2013	414	1
2013	420	0
2013	426	21
2013	427	13
2013	442	6
2013	444	4
2013	463	0
2013	472	3
2013	475	57
2013	482	6
2013	490	10
2013	496	0
2013	498	0
2013	500	1
2013	501	1
2013	502	0
2013	504	1
2013	512	13
2013	516	0
2013	517	0
2013	519	4
2013	532	0
2013	533	0
2013	546	8
2013	549	0
2013	552	10
2013	553	5
2013	560	0
2013	565	0
2013	591	7
2013	594	6
2013	602	2
2013	618	4
2013	639	7
2013	642	3
2013	644	0
2013	648	0
2013	651	0
2013	653	2
2013	663	2
2013	666	0
2014	2	0
2014	5	0
2014	24	0
2014	28	0
2014	43	0
2014	51	3
2014	59	7
2014	71	3
2014	74	0
2014	80	14
2014	81	8
2014	82	16
2014	89	4
2014	91	29
2014	93	0
2014	94	2
2014	107	6
2014	116	7
2014	124	6
2014	128	3
2014	132	1
2014	136	3
2014	141	10
2014	146	0
2014	147	3
2014	153	5
2014	158	0
2014	159	2
2014	177	17
2014	198	0
2014	207	2
2014	212	0
2014	227	4
2014	235	0
2014	241	1
2014	248	12
2014	252	2
2014	255	0
2014	261	8
2014	262	18
2014	265	13
2014	269	3
2014	270	12
2014	279	0
2014	296	2
2014	305	0
2014	308	6
2014	310	11
2014	315	0
2014	319	1
2014	320	5
2014	331	2
2014	332	0
2014	333	1
2014	335	0
2014	336	0
2014	346	6
2014	358	1
2014	364	0
2014	365	1
2014	369	9
2014	376	1
2014	382	4
2014	388	0
2014	402	0
2014	408	1
2014	409	1
2014	410	10
2014	418	0
2014	420	2
2014	421	18
2014	424	2
2014	429	4
2014	437	0
2014	444	2
2014	449	6
2014	456	3
2014	482	0
2014	488	2
2014	496	6
2014	500	4
2014	520	1
2014	526	25
2014	537	2
2014	538	8
2014	545	3
2014	547	0
2014	558	20
2014	560	1
2014	562	16
2014	579	4
2014	588	15
2014	590	13
2014	601	10
2014	616	8
2014	622	0
2014	631	1
2014	640	0
2014	656	0
2014	666	0
2015	4	0
2015	8	5
2015	9	4
2015	12	0
2015	24	2
2015	33	1
2015	40	0
2015	46	5
2015	51	8
2015	64	4
2015	67	10
2015	71	17
2015	77	0
2015	85	10
2015	88	15
2015	93	9
2015	96	2
2015	113	19
2015	114	20
2015	141	9
2015	149	20
2015	152	9
2015	153	13
2015	157	34
2015	162	0
2015	168	7
2015	171	0
2015	172	7
2015	183	6
2015	194	10
2015	196	3
2015	198	8
2015	220	23
2015	221	34
2015	230	0
2015	233	43
2015	234	15
2015	240	11
2015	252	7
2015	262	23
2015	271	9
2015	272	5
2015	275	3
2015	276	3
2015	284	1
2015	306	7
2015	309	15
2015	314	7
2015	318	0
2015	325	1
2015	342	33
2015	346	28
2015	347	3
2015	348	0
2015	350	17
2015	366	4
2015	371	8
2015	372	10
2015	382	14
2015	387	11
2015	399	2
2015	405	2
2015	418	10
2015	429	0
2015	433	0
2015	434	1
2015	437	0
2015	446	1
2015	455	9
2015	460	13
2015	467	0
2015	474	0
2015	486	15
2015	491	14
2015	494	1
2015	496	0
2015	504	0
2015	507	0
2015	511	0
2015	515	6
2015	516	4
2015	526	7
2015	548	0
2015	559	0
2015	563	0
2015	570	3
2015	577	0
2015	584	0
2015	586	0
2015	592	1
2015	594	0
2015	595	1
2015	598	0
2015	599	0
2015	602	27
2015	603	14
2015	604	5
2015	618	4
2015	651	1
2015	666	0
2016	12	0
2016	13	0
2016	17	6
2016	28	0
2016	41	0
2016	45	7
2016	57	20
2016	61	5
2016	62	1
2016	67	6
2016	70	6
2016	96	7
2016	101	3
2016	102	1
2016	114	11
2016	115	15
2016	116	23
2016	118	7
2016	124	10
2016	130	6
2016	135	7
2016	139	1
2016	153	49
2016	157	9
2016	163	5
2016	164	13
2016	169	6
2016	172	2
2016	179	17
2016	190	9
2016	196	9
2016	206	12
2016	215	2
2016	218	17
2016	233	20
2016	238	16
2016	241	4
2016	247	7
2016	248	4
2016	253	8
2016	271	3
2016	272	3
2016	285	9
2016	287	9
2016	303	14
2016	307	28
2016	320	8
2016	322	7
2016	323	1
2016	327	8
2016	344	10
2016	364	14
2016	384	6
2016	385	2
2016	391	10
2016	397	7
2016	398	3
2016	400	4
2016	402	1
2016	403	5
2016	408	12
2016	418	11
2016	432	18
2016	460	1
2016	461	0
2016	466	3
2016	477	3
2016	479	3
2016	481	9
2016	486	7
2016	494	0
2016	500	44
2016	508	0
2016	514	9
2016	515	0
2016	542	6
2016	543	5
2016	544	8
2016	552	7
2016	561	12
2016	571	2
2016	575	0
2016	588	0
2016	600	7
2016	601	6
2016	602	9
2016	608	1
2016	610	15
2016	612	1
2016	623	0
2016	636	0
2016	638	2
2017	34	11
2017	37	5
2017	59	21
2017	80	10
2017	81	19
2017	91	1
2017	105	4
2017	109	7
2017	117	12
2017	124	8
2017	132	3
2017	135	9
2017	136	8
2017	137	5
2017	138	8
2017	154	9
2017	167	5
2017	170	5
2017	175	5
2017	191	2
2017	201	18
2017	204	2
2017	231	2
2017	240	9
2017	258	4
2017	273	12
2017	275	7
2017	282	11
2017	289	1
2017	291	9
2017	311	6
2017	319	3
2017	320	23
2017	327	4
2017	334	12
2017	350	2
2017	361	9
2017	392	3
2017	419	14
2017	420	13
2017	431	1
2017	446	3
2017	453	11
2017	461	8
2017	486	18
2017	493	0
2017	499	0
2017	501	0
2017	507	0
2017	509	0
2017	520	7
2017	522	18
2017	524	4
2017	528	12
2017	550	1
2017	558	12
2017	560	0
2017	566	0
2017	578	7
2017	612	0
2017	614	0
2017	626	5
2017	642	4
