# Supplementary material for: Integrated population modelling reveals potential drivers of demography from partially aligned data: a case study of snowy plover declines under human stressors
Source: PeerJ. 2021 Nov 15;9:e12475. doi: 10.7717/peerj.12475 (PMC8601057; doi:10.7717/peerj.12475)
Supplement: Supplemental Information 4 — year: the year in which the survey was conducted grid: the grid cell in which the survey was conducted count: count data distance: the distance between the observer and the counted birds [file peerj-09-12475-s004.csv]

year	grid	count	distance
2018	1008a	2	1
2018	1008a	1	5
2018	1008a	1	18
2018	1008a	1	65
2018	1008a	1	28
2018	1008a	1	30
2018	1008a	1	35
2018	1008a	1	37
2018	1008a	1	8
2017	1008a	1	33
2017	1008a	1	40
2017	1008a	1	55
2017	1008a	1	64
2017	1008a	1	5
2018	1008a	2	1
2018	1008a	1	35
2018	1008a	1	49
2018	1008a	1	65
2018	1008b	1	59
2018	1008b	1	70
2018	1008b	1	2
2018	1008b	1	7
2018	1008b	2	14
2018	1008b	1	0
2018	1008b	1	23
2017	1008b	1	21
2017	1008b	1	25
2017	1008b	1	26
2017	1008b	1	28
2017	1008b	1	30
2017	1008b	1	33
2017	1008b	1	40
2017	1008b	1	42
2017	1008b	1	45
2017	1008b	2	48
2018	1008b	1	6
2018	1008b	1	55
2018	1008b	1	74
2018	568a	1	6
2018	568a	1	25
2018	568a	1	34
2018	568a	1	4
2018	568a	1	6
2018	568a	2	10
2018	568a	1	34
2018	568a	1	28
2017	568a	1	13
2017	568a	1	32
2018	568b	1	15
2018	568b	1	21
2018	568b	1	38
2018	568b	1	65
2018	568b	1	35
2017	568b	1	16
2017	568b	2	45
2017	568b	2	55
2017	568b	1	58
2017	568b	1	75
2017	627a	1	70
2018	630a	1	5
2018	630a	1	10
2018	630a	1	12
2018	630a	1	14
2018	630a	1	20
2018	630a	1	25
2018	630a	1	36
2018	630a	1	40
2018	630a	1	69
2018	630a	1	29
2018	630a	1	31
2018	630a	1	60
2017	630a	1	65
2018	630a	1	20
2018	630a	1	55
2018	630a	2	2
2018	630a	1	4
2018	630a	2	29
2018	630a	1	34
2018	630a	3	75
2017	630a	1	14
2017	630a	1	40
2017	630a	1	42
2017	630a	1	44
2017	630a	1	45
2017	630a	1	50
2017	630a	1	54
2017	630a	2	55
2017	630a	1	60
2017	630a	1	64
2017	630a	1	70
2017	630a	1	73
2017	630a	1	75
2017	630a	1	49
2018	630b	1	8
2018	630b	1	25
2018	630b	1	27
2018	630b	1	32
2018	630b	1	35
2018	630b	1	69
2018	630b	1	33
2018	630b	1	41
2018	630b	1	71
2018	630b	1	6
2017	630b	1	2
2017	630b	1	26
2017	630b	1	60
2018	630b	1	10
2018	630b	1	14
2018	630b	1	32
2018	630b	1	24
2018	671a	1	5
2018	671a	1	15
2018	671a	1	27
2018	671a	1	32
2018	671a	1	15
2018	671a	1	30
2018	671a	2	38
2018	671a	1	65
2018	671a	1	75
2018	671a	1	10
2018	671a	1	27
2018	671a	1	38
2018	671a	1	72
2018	671a	2	75
2017	671a	1	5
2017	671a	1	28
2017	671a	1	30
2017	671a	1	31
2017	671a	1	35
2017	671a	1	72
2018	671b	1	2
2018	671b	1	12
2018	671b	1	39
2018	671b	1	40
2018	671b	1	46
2018	671b	2	47
2018	671b	1	49
2018	671b	1	50
2018	671b	1	6
2017	671b	1	55
2017	671b	4	75
2017	671b	1	47
2018	704a	2	2
2018	704a	1	3
2018	704a	1	20
2018	704a	1	24
2018	704a	1	74
2018	704a	1	25
2018	704a	1	75
2018	704a	2	17
2018	704a	5	24
2018	704a	1	30
2017	704a	1	52
2018	704a	1	4
2018	704a	1	6
2018	704a	1	10
2018	704a	1	42
2018	704a	1	16
2018	704b	1	26
2018	704b	1	28
2018	704b	1	35
2018	704b	2	50
2018	704b	1	50
2018	704b	1	60
2018	704b	1	72
2018	704b	1	0
2018	704b	1	4
2018	704b	1	21
2018	704b	1	43
2018	704b	1	49
2018	704b	1	0
2018	704b	1	2
2018	704b	1	5
2018	704b	1	13
2018	704b	2	17
2018	704b	1	41
2018	704b	2	65
2018	724a	1	58
2017	724a	1	25
2017	724a	1	38
2018	724b	1	70
2018	724b	1	72
2018	724b	1	8
2018	724b	1	21
2018	724b	1	37
2018	724b	1	39
2018	772a	2	32
2018	772a	1	18
2018	772a	2	28
2018	772a	1	51
2018	772a	3	18
2018	772a	1	28
2018	772a	1	60
2017	772a	1	28
2017	772a	1	30
2017	772a	1	47
2017	772a	1	52
2018	772a	1	75
2017	772a	1	15
2017	772a	1	18
2017	772a	1	70
2018	772a	2	2
2018	772a	1	8
2018	772a	1	12
2018	772a	1	14
2018	772a	1	15
2018	772a	1	18
2018	772a	2	21
2018	772a	5	28
2017	772a	1	3
2017	772a	1	6
2017	772a	1	13
2017	772a	1	18
2017	772a	1	8
2017	772a	1	10
2017	772a	1	12
2017	772a	1	26
2017	772a	1	30
2017	772a	1	35
2017	772a	1	44
2018	772b	1	4
2018	772b	2	44
2018	772b	1	50
2018	772b	1	0
2018	772b	1	27
2018	772b	1	32
2018	772b	1	35
2018	772b	1	36
2018	772b	1	70
2018	772b	1	49
2018	772b	1	53
2018	772b	1	46
2017	772b	1	20
2018	772b	1	11
2018	772b	1	6
2018	772b	1	9
2018	772b	1	35
2018	772b	1	42
2018	772b	2	50
2018	772b	1	56
2018	772b	1	74
2017	772b	1	10
2017	772b	1	15
2017	772b	1	20
2017	772b	2	35
2017	772b	1	38
2017	772b	2	55
2017	772b	1	65
2017	772b	1	28
2017	784a	1	7
2017	784a	1	10
2017	784a	1	12
2017	784a	1	20
2017	784a	1	24
2017	784a	1	25
2017	784a	1	34
2017	784a	1	42
2017	784a	1	58
2017	784a	1	60
2017	784a	1	13
2017	784a	1	24
2017	784a	1	28
2017	784a	1	30
2017	784a	1	34
2017	784a	1	2
2017	784a	1	20
2017	784a	1	38
2017	784b	1	1
2017	784b	1	2
2017	784b	1	4
2017	784b	1	35
2017	784b	1	41
2017	784b	1	45
2017	784b	1	0
2017	784b	1	15
2017	784b	1	42
2017	784b	1	53
2017	784b	1	20
2017	784b	1	45
2018	907a	1	52
2018	907a	1	58
2018	907a	1	35
2018	907a	1	1
2018	907a	1	2
2018	907a	1	8
2018	907a	2	24
2018	907a	1	35
2018	907a	2	63
2017	907a	1	4
2017	907a	1	28
2018	907b	1	0
2018	907b	1	1
2018	907b	1	11
2018	907b	1	15
2018	907b	1	39
2018	907b	1	45
2018	907b	1	61
2018	907b	1	70
2018	907b	1	9
2018	907b	1	59
2018	907b	1	61
2018	907b	1	21
2018	907b	1	25
2018	907b	1	31
2018	907b	1	60
2018	907b	1	69
