# Supplementary material for: Integrated population modelling reveals potential drivers of demography from partially aligned data: a case study of snowy plover declines under human stressors
Source: PeerJ. 2021 Nov 15;9:e12475. doi: 10.7717/peerj.12475 (PMC8601057; doi:10.7717/peerj.12475)
Supplement: Supplemental Information 8 — year: year palmer: Palmer drought severity index aet: actual evapotranspiration prcp: precipitation tmax: maximum temperature tmin: minimum temperature wind: wind speed [file peerj-09-12475-s008.csv]

year	palmer	aet	prcp	tmax	tmin	wind
1998	-0.9	18.3333333333333	19.3333333333333	34.9333333333333	16.1	4.4
1999	2.76666666666667	51.3333333333333	53.6666666666667	31.8	14.8666666666667	4.23333333333333
2000	-1.3	34	35.6666666666667	34.0666666666667	16.5666666666667	4.26666666666667
2001	0.6	20.3333333333333	21.3333333333333	34.5666666666667	16.5333333333333	3.96666666666667
2002	-1.93333333333333	28.3333333333333	30	33.6	15.9333333333333	4.26666666666667
2003	-1.36666666666667	21	22.3333333333333	33.4333333333333	15.8	4.33333333333333
2004	1.36666666666667	27.3333333333333	29	33	15.6333333333333	4
2005	2.73333333333333	24.3333333333333	25.6666666666667	33.1666666666667	15.7333333333333	4.2
2006	-2.4	28	29.3333333333333	34.7	16.5666666666667	3.83333333333333
2007	3.53333333333333	43.3333333333333	46	31.8	14.8	3.6
2008	-2.3	40	42	33.8	15.6666666666667	4.56666666666667
2009	-1.46666666666667	44.3333333333333	46.6666666666667	33.7666666666667	16.2333333333333	3.9
2010	1.7	41	43	33.6666666666667	15.5333333333333	4.46666666666667
2011	-4.63333333333333	9	9.33333333333333	35.8666666666667	16.1666666666667	4.96666666666667
2012	-3.2	21.6666666666667	23	35.3666666666667	16.5333333333333	4.36666666666667
2013	-3.86666666666667	30.3333333333333	31.6666666666667	34.1333333333333	15.8	4.36666666666667
2014	0.333333333333335	59.3333333333333	62.6666666666667	33.8	15.5666666666667	4.33333333333333
2015	4.36666666666667	63	66.3333333333333	32.8333333333333	15.3333333333333	3.7
2016	0.233333333333334	20	21	34.4333333333333	16.1333333333333	4.2
2017	-1.7	26.3333333333333	27.6666666666667	33.4333333333333	14.8666666666667	4.26666666666667
2018	-3.33333333333333	32.6666666666667	34.3333333333333	35.8666666666667	17.2666666666667	3.86666666666667
